# Supplementary material for: Novel virus-like nanoparticle vaccine effectively protects animal model from SARS-CoV-2 infection
Source: PLoS Pathog. 2021 Sep 7;17(9):e1009897. doi: 10.1371/journal.ppat.1009897 (PMC8448314; doi:10.1371/journal.ppat.1009897)
Supplement: S1 Data — (XLSX) [file ppat.1009897.s006.xlsx]

## Sheet: Figure 1C
Figure 1C: Binding of VLP to SARS-CoV-2 RBD as detected using ELISA.
	SARS-CoV-2 RBD-hFc	BSA
	2.898	0.077
	3.165	0.063
	2.399	0.056
	2.946	0.06
	2.836	0.062
	3.039	0.058
	3.289	0.095
	3.263	0.061
	3.089	0.054
	3.21	0.057
	3.026	0.057
	3.263	0.059
Mean	3.03525	0.06325
Se	0.250419	0.0115847
SEM	0.0722898	0.00334421

## Sheet: Figur 2A
Fig. 2A. SARS-CoV RBD-specific IgG (10 days post-2nd dose)
				RBD	VLP-RBD-M	VLP-RBD-E	PBS
				331836	1120752	1452714	102.821
				175148	1229303	1993170	104.842
				89534.7	4767180	1478686	105.462
				54994	1362317	1235126	103.2
				69442.6	2119888	1275373	225.387
			mean	144191	2119888	1.48701e+06	128.342
	Folds increased				13.7019	9.31281

## Sheet: Figure 2B
Fig. 2B. SARS-CoV spike-specific IgG (10 days post-2nd dose)
	RBD only	VLP-RBD-M	VLP-RBD-E	PBS
	109736	115835	113743	83.8513
	22243.5	146138	158844	116.256
	78231.7	349670	91733.9	146.363
	72531.9	145455	161713	96.752
	60354.1	207782	173278	78.5662
mean	68619.5	192976	139862	104.358
Folds increased		1.81226	1.03823

## Sheet: Figure 2C
Fig. 2C (RBD-specific IgG: long-term)
	RBD							VLP-RBD-M							PBS
Days post-boost immunization						MEAN	SE						MEAN	SE						MEAN	SE
0	96.9708	76.7717	102.95	91.6954	105.619	94.8013	10.2258	149.787	148.353	57.0736	71.8871	92.2903	103.878	38.5592	38.2662	107.348	103.606	55.774	72.0357	75.406	26.8017
10	75443.1	278596	171911	46681.1	576119	229750	191326	1.44674e+06	2.08267e+06	1.69139e+06	1.34262e+06	942631	1.50121e+06	377992	125.657	86.1121	177.99	66.0328	55.587	102.276	44.7974
40	71993.7	191222	250133	62146.8	235979	162295	80206.7	1.30703e+06	1.10805e+06	1.02971e+06	1.43105e+06	692479	1.11366e+06	254008	112.254	116.779	96.6636	67.6687	92.0475	97.0827	17.3715
70	43351.1	122338	153608	27575.8	75382.5	84451.1	47380.1	1.07007e+06	1.14449e+06	1.15147e+06	973551	726430	1.0132e+06	157099	116.867	129.484	131.702	86.8934	115.813	116.152	15.9766

## Sheet: Figure 2D
Fig. 2D (S-specific IgG: long-term)
	RBD							VLP-RBD-M							PBS
Days post-boost immunization						MEAN	SE						MEAN	SE						MEAN	SE
0	54.5616	81.5916	92.1562	37.1561	39.1349	60.9201	11.1417	98.1654	67.6842	64.2384	52.4129	63.4652	69.1932	7.6831	36.5262	52.5642	39.5565	98.5652	103.647	66.1717	14.5363
10	52437.3	97887.9	11635.1	39229.4	43774.5	48992.8	14001.3	229704	519547	167234	273065	557835	349477	79288.6	73.7052	67.4772	59.9135	64.1973	164.174	85.8935	19.6994
40	38549.4	80615	24392.9	28617.4	39128	42260.6	10000.1	193208	362082	182408	182487	316380	247313	38265.3	36.62	38.0554	33.4937	39.7649	72.8194	44.1507	7.2407
70	36791.8	43558.8	3775.63	25913.7	31761.9	28360.4	6797.23	162775	200279	104900	114276	174412	151328	18150.1	89.2976	70.0969	60.6118	55.8562	87.8271	72.7379	6.859

## Sheet: Figure 3A
Fig. 3A. SARS-CoV2 WT pseudovirus neutralizing Ab titers (NT50) at 10 days post-2nd dose
				WT
				RBD only	VLP-RBD-M	VLP-RBD-E	PBS
				4151.48	20902.8	7595.02	30
				4540.27	20999.3	12303.8	30
				1883.02	39991.3	37468.2	30
				673.492	15730.7	8443.86	30
				1864.58	10851.2	14113	30
		mean		2622.57	21695.1	15984.8	30	mean
	Folds increased				7.27246	5.09509

## Sheet: Figure 3B
Fig. 3B. SARS-CoV2 WT pseudovirus neutralizing Ab titers (NT50) (long-term)
	RBD							VLP-RBD-M							PBS
Days post-boost (2nd dose) immunization						MEAN	SE						MEAN	SE						MEAN	SE
0	15	15	15	15	15	15	0	15	15	15	15	15	15	0	15	15	15	15	15	15	0
10	1861.24	2313.52	6640.73	1452.61	5849.86	3623.59	2172.31	18425.6	17922.8	42498.8	25501.3	7401.33	22350	11613.5	15	15	15	15	15	15	0
40	1367.56	2017.36	5238.36	1248.46	3468.28	2668	1508.43	17797.9	18083	35567.1	22875.6	7035.01	20271.7	9239.6	15	15	15	15	15	15	0
70	946.543	1745.58	2361.62	920.313	1655.73	1525.96	541.466	14184.4	14926	28843.8	12853	3854.29	14932.3	8014.17	15	15	15	15	15	15	0

## Sheet: Figure 3C
Fig.3C. Live SARS-CoV-2 neutralizing Ab titer (NT50)
				WT (SARS-CoV-2)
				RBD only	VLP-RBD-M	VLP-RBD-E	PBS
				3240	4860	4860	10
				360	1620	1620	10
				1080	14580	14580	10
				180	1620	1620	10
				180	4860	4860	10
		mean		1008	5508	5508	10
	Folds increased				4.46429	4.46429

## Sheet: Figure 3D
Fig. 3D. Immunized mouse sera in inhibition of SARS-CoV-2 RBD-hACE2 binding in hACE2/293T cells.
	Fig. 3D
		RBD					VLP-RBD-M					RBD-VL-NP-E					PBS
	sera dilution				mean	se				mean	se				mean	se				mean	se
	20	99.3537	99.7104	99.6643	99.5762	0.158414	99.5762	99.5762	99.5571	99.5698	0.00897464	99.8036	99.7355	99.7645	99.7679	0.0279166	2.20441	3.70741	3.70741	3.20641	0.708524
	40	99.524	99.4399	99.4319	99.4653	0.0416954	99.5701	99.5511	99.5601	99.5605	0.00777585	99.8287	99.8096	99.7515	99.7966	0.0328172	2.70541	4.60922	5.01002	4.10822	1.00534
	80	99.2826	99.2615	99.1864	99.2435	0.0412894	99.6122	99.5581	99.6152	99.5952	0.0262441	99.7044	99.6764	99.6824	99.6877	0.0120611	0.701403	1.60321	1.70341	1.33601	0.450592
	160	95.9018	96.002	95.9118	95.9385	0.0450592	99.6062	99.6182	99.5691	99.5979	0.0208958	99.6884	99.6253	99.6723	99.662	0.026791	1.80361	5.31062	5.41082	4.17502	1.67734
	320	13.3267	19.2385	14.1283	15.5645	2.61845	99.6222	99.501	99.6112	99.5782	0.0547416	99.6413	99.6032	99.5731	99.6059	0.0278806	0.200401	1.2024	3.50701	1.63661	1.38439
	640	6.11222	6.51303	5.81162	6.14562	0.287319	99.6152	99.4699	99.5922	99.5591	0.0637566	99.5772	99.5912	99.5892	99.5858	0.0061948	0.501002	1.2024	1.2024	0.968604	0.330644
	1280	0.901804	2.50501	2.50501	1.97061	0.755759	96.8036	92.2445	98.6373	95.8951	2.68774	69.1383	63.4269	65.7315	66.0989	2.34611	1.2024	1.1022	1.2024	1.169	0.0472349
	2560	0.601202	0.601202	0.601202	0.601202	0	31.1623	22.2445	33.1663	28.8577	4.74729	7.61523	13.2265	11.2224	10.688	2.32173	0.400802	1.002	1.1022	0.835003	0.30974
	5120	0.501002	0.501002	0.501002	0.501002	0	2.50501	4.50902	2.40481	3.13961	0.96918	2.80561	2.50501	2.70541	2.67201	0.124972	1.40281	1.90381	1.80361	1.70341	0.216458
	10240	0.501002	0.501002	0.501002	0.501002	0	1.40281	1.30261	1.30261	1.33601	0.0472349	2.40481	2.40481	2.30461	2.37141	0.0472349	1.002	0.501002	1.90381	1.1356	0.580432
	20480	0.501002	0.400802	0.400802	0.434202	0.0472349	1.002	1.002	0.901804	0.968604	0.0472349	1.40281	1.1022	1.1022	1.2024	0.141705	0.1002	0.400802	0.400802	0.300601	0.141705

## Sheet: Figure 4A
Figure 4A. Antibody responses induced by VLP-RBD vaccine potently neutralize the cell entry of pseudotyped wild type SARS-CoV-2
	Reciprocal dilutions of mouse sera	PBS		mean	se	sem	RBD		mean	se	sem	VLP-RBD-E		mean	se	sem
	40	47.7984	44.365	46.0817	2.4278	1.71672	99.9895	99.9822	99.9858	0.00519653	0.0036745	99.996	99.996	99.996	2.19203e-05	1.55e-05
	120	17.7879	22.9363	20.3621	3.64046	2.57419	99.9532	99.3583	99.6558	0.420637	0.297435	99.997	99.9963	99.9967	0.000523966	0.0003705
	360	4.94686	14.3363	9.64157	6.63933	4.69471	98.2789	97.98	98.1294	0.211345	0.149443	99.7933	99.9155	99.8544	0.0863724	0.0610745
	1080	-1.27906	14.5195	6.62022	11.1713	7.89929	58.7625	59.9942	59.3783	0.870967	0.615867	87.7119	77.4606	82.5863	7.24878	5.12566
	3240	-8.32309	9.40861	0.542759	12.5382	8.86585	19.7177	20.3589	20.0383	0.453431	0.320624	37.9264	21.3034	29.6149	11.7542	8.31149
	9720	-6.82625	2.96593	-1.93016	6.92412	4.89609	-7.99765	4.18816	-1.90475	8.61667	6.0929	15.1787	4.30049	9.73961	7.69208	5.43912
	29160	-2.69284	10.1206	3.71386	9.06045	6.4067	12.982	3.56747	8.27475	6.6571	4.70728	-11.4098	2.96408	-4.22285	10.1639	7.18693
	87480	-6.17864	1.11123	-2.53371	5.15472	3.64494	1.11753	-5.99505	-2.43876	5.02935	3.55629	12.1906	3.61008	7.90034	6.06734	4.29026
	262440	-3.16705	-5.06152	-4.11429	1.33959	0.947237	-10.8602	13.0763	1.10808	16.9257	11.9683	7.66525	0.548224	4.10674	5.0325	3.55851
	787320	-4.93443	6.1119	0.588734	7.81094	5.52317	4.15024	12.3882	8.2692	5.82508	4.11896	7.17869	10.3436	8.76112	2.2379	1.58243

[truncated: 13 more sheets: Figure 4B, Figure 4C, Figure 4D, Figure 5A, Figure 5B, Figure 5C, Figure S2A, Figure S2B, Figure S3A, Figure S3B, Figure S4, Figure S5A, Figure S5B&S5C]
